# Supplementary material for: Isolation and Genome Characterization of Escherichia Phage vB_EcoA-Sparklingdew
Source: Genes (Basel). 2026 May 31;17(6):650. doi: 10.3390/genes17060650 (PMC13298934; doi:10.3390/genes17060650)
Supplement: Supplementary file 1 [file genes-17-00650-s001.zip]

Archive with 1 entries (1 files):
- genes-4317142-Figure S1.pdf
